# Supplementary material for: The Proportion of Anemia Associated with Iron Deficiency in Low, Medium, and High Human Development Index Countries: A Systematic Analysis of National Surveys
Source: Nutrients. 2016 Nov 2;8(11):693. doi: 10.3390/nu8110693 (PMC5133080; doi:10.3390/nu8110693)
Supplement: Supplementary file 1 [file nutrients-08-00693-s001.zip]

Archive with 2 entries (2 files):
- nutrients-150741 si for proofreading.pdf
- Inflammation exposure country categorization PSC and WRA.xlsx
