# Supplementary material for: The Proportion of Anemia Associated with Iron Deficiency in Low, Medium, and High Human Development Index Countries: A Systematic Analysis of National Surveys
Source: Nutrients. 2016 Nov 2;8(11):693. doi: 10.3390/nu8110693 (PMC5133080; doi:10.3390/nu8110693)
Supplement: Supplementary file 1 [file nutrients-08-00693-s001.zip › Inflammation exposure country categorization PSC and WRA.xlsx]

## Sheet: Categorization_women
Country	Region	Presumed and confirmed malaria cases per 100 in 20131 (0-<5% = 0; 5%-<15%= 1; 15%-<25%= 2; ≥ 25%=3)		HIV prevalence in adults2 (0= <1%; 1= 1-9.9%; 2= 10-19.9%; 3= ≥ 20%)		Obesity (BMI>30kg/m2) females 15+, 20103 (<20%= 0; 20-35%= 1; >35-50%= 2; >50%= 3)		Proportion of population using improved drinking water sources (%), 20114 (>90%= 0; 76-90%= 1; 75-50%= 2; < 50%= 3)		Proportion of population using improved sanitation facilities (%) 20114 (>90%= 0; 76-90%= 1; 75-50%= 2; < 50%= 3)		Overall hygene infection score	Schistosomiasis prevalence5 (0%= 0; <10%= 1; 10-49%= 2; > 50%=3)		Total points (max15points)	Inflammation exposure: L=low (0-1.5); M= medium (>1.5-4); H= high (>4-7) VH= very high (>7)
		Prevalence (%)	Category	Prevalence	Category	Prevalence (%)	Category	Proportion (%)	Category	Proportion (%)	Category		Prevalence	Category
Afghanistan	Asia, South, East and South East	1	0	<0,1	0	2.1	0	50-75	2	<50	3	2.5	0	0	2.5	M
Albania	Central Asia and Europe	0*	0	<0,1	0	23.8	1	> 90	0	>90	0	0	0	0	1	L
Algeria	North Africa/ Middle East	<1	0	<0,1	0	16.2	0	76-90	1	>90	0	0.5	<10	1	1.5	L
Andorra	Central Asia and Europe	0*	0	<0,1	0	31.2	1	>90	0	>90	0	0	0	0	1	L
Angola	Sub-Saharan Africa	14	1	2.4	1	8.7	0	50-75	2	50-75	2	2	10-49	2	6	H
Antigua and Barbuda	Latin America and Caribbean	0*	0	<0,1	0	25.3	1	> 90	0	>90	0	0	0	0	1	L
Argentinia	Latin America and Caribbean	<1	0	0.5	0	37.8	2	> 90	0	>90	0	0	0	0	2	M
Armenia	Central Asia and Europe	0*	0	0.2	0	19.8	0	> 90	0	76-90	1	0.5	0	0	0.5	L
Australia	Australasia	0*	0	<0,1	0	29.1	1	> 90	0	>90	0	0	0	0	1	L
Austria	Central Asia and Europe	0*	0	<0,1	0	21.8	1	> 90	0	>90	0	0	0	0	1	L
Azerbaijan	Central Asia and Europe	<1	0	0.2	0	24.9	1	50-75	2	76-90	1	1.5	0	0	2.5	M
Bahamas	Latin America and Caribbean	0*	0	3.3	1	29.5	1	> 90	0	>90**	0	0	0	0	2	M
Bahrain	North Africa/ Middle East	0*	0	<0,1	0	37.9	2	> 90	0	>90	0	0	0	0	2	M
Bangladesh	Asia, South, East and South East	<1	0	<0,1	0	0.2	0	76-90	1	50-75	2	1.5	0	0	1.5	L
Barbados	Latin America and Caribbean	0*	0	0.9	0	57.2	3	> 90	0	>90**	0	0	0	0	3	M
Belarus	Central Asia and Europe	0*	0	0.4	0	32.2	1	> 90	0	>90	0	0	0	0	1	L
Belgium	Central Asia and Europe	0*	0	<0,1	0	10.7	0	> 90	0	>90	0	0	0	0	0	L
Belize	Latin America and Caribbean	<1	0	1.2	1	21	1	> 90	0	76-90	1	0.5	0	0	2.5	M
Benin	Sub-Saharan Africa	29	3	1.1	1	12.1	0	76-90	1	<50	3	2	>50	3	9	VH
Bhutan	Asia, South, East and South East	<1	0	0.2	0	16.5	0	> 90	0	<50	3	1.5	0	0	1.5	L
Bolivia	Latin America and Caribbean	<1	0	0.3	0	40.2	2	76-90	1	<50	3	2	0	0	4	M
Bosnia and Herzegovina	Central Asia and Europe	0*	0	<0,1	0	21.5	1	> 90	0	>90	0	0	0	0	1	L
Botswana	Sub-Saharan Africa	<1	0	25.2	3	17.7	0	>90	0	50-75	2	1	<10	1	5	H
Brazil	Latin America and Caribbean	<1	0	<0,1	0	24.5	1	> 90	0	76-90	1	0.5	<10	1	2.5	M
Brunei	Asia, South, East and South East	0*	0	<0,1	0	29.7	1	>90**	0	>90**	0	0	0	0	1	L
Bulgaria	Central Asia and Europe	0*	0	<0,1	0	19	0	> 90	0	>90	0	0	0	0	0	L
Burkina Faso	Sub-Saharan Africa	40	3	0.9	0	1.7	0	76-90	1	<50	3	2	10-49	2	7	H
Burundi	Sub-Saharan Africa	13	1	1.1	1	2.2	0	50-75	2	50-75	2	2	10-49	2	6	H
Cambodia	Asia, South, East and South East	1	0	0.6	0	0.4	0	50-75	2	<50	3	2.5	<10	1	3.5	M
Cameroon	Sub-Saharan Africa	23	2	4.8	1	13.8	0	50-75	2	<50	3	2.5	10-49	2	7.5	VH
Canada	North America	0*	0	<0,1	0	25.7	1	> 90	0	>90	0	0	0	0	1	L
Cape Verde	Sub-Saharan Africa	<1	0	0.2	0	15.1	0	76-90	1	50-75	2	1.5	0	0	1.5	M
Central African Republic	Sub-Saharan Africa	31	3	<0,1	0	1.5	0	50-75	2	<50	3	2.5	10-49	2	7.5	VH
Chad	Sub-Saharan Africa	14	1	2.5	1	2.6	0	50-75	2	<50	3	2.5	10-49	2	6.5	H
Chile	Latin America and Caribbean	0*	0	0.4	0	39.1	2	> 90	0	>90	0	0	0	0	2	M
China	Asia, South, East and South East	<1	0	<0,1	0	3.6	0	> 90	0	50-75	2	1	0	0	1	L
Colombia	Latin America and Caribbean	<1	0	0.4	0	26.1	1	> 90	0	76-90	1	0.5	0	0	1.5	L
Comoros	Sub-Saharan Africa	16	2	2.1	1	9.6	0	50-75**	2	<50**	3	2.5	0	0	5.5	H
Congo	Sub-Saharan Africa	18	2	2.8	1	3.5	0	50-75	2	<50	3	2.5	10-49	2	7.5	VH
Costa Rica	Latin America and Caribbean	<1	0	0.3	0	30.5	1	> 90	0	>90	0	0	0	0	1	L
Cote d'Ivoire	Sub-Saharan Africa	37	3	3.5	1	6.2	0	76-90	1	<50	3	2	10-49	2	8	VH
Croatia	Central Asia and Europe	0*	0	<0,1	0	17.6	0	> 90	0	>90	0	0	0	0	0	L
Cuba	Latin America and Caribbean	0*	0	<0,1	0	31.5	1	> 90	0	>90	0	0	0	0	1	L
Cyprus	Central Asia and Europe	0*	0	<0,1	0	24.7	0	> 90	0	>90	0	0	0	0	0	L
Czech Republic	Central Asia and Europe	0*	0	<0,1	0	22.1	1	> 90	0	>90	0	0	0	0	1	L
Denmark	Central Asia and Europe	0*	0	<0,1	0	8.3	0	> 90	0	>90	0	0	0	0	0	L
Djibouti	Sub-Saharan Africa	1	0	1.6	1	7.4	0	>90	0	50-75	2	1	10-49	2	4	M
Dominica	Latin America and Caribbean	0*	0	<0,1	0	52.6	3	> 90	0	76-90**	1	0.5	<10	1	4.5	H
Dominican Republic	Latin America and Caribbean	<1	0	1	0	38.7	2	76-90	1	76-90	1	1	0	0	3	M
DRC	Sub-Saharan Africa	28	3	1	1	1.1	0	<50	3	<50	3	3	10-49	2	9	VH
Ecuador	Latin America and Caribbean	<1	0	0.6	0	19.1	0	> 90	0	>90	0	0	0	0	0	L
Egypt	North Africa/ Middle East	0*	0	<0,1	0	48	2	> 90	0	>90	0	0	<10	1	3	M
El Salvador	Latin America and Caribbean	<1	0	0.6	0	20.2	1	76-90	1	50-75	2	1.5	0	0	2.5	M
Equatorial Guinea	Sub-Saharan Africa	20	2	6.2	1	18.4	0	76-90**	1	<50**	3	2	10-49	2	7	H
Eritrea	Sub-Saharan Africa	1	0	0.7	0	0.1	0	50-75**	2	<50**	3	2.5	<10	1	3.5	M
Estonia	Central Asia and Europe	0*	0	<0,1	0	8.4	0	> 90	0	>90	0	0	0	0	0	L
Ethiopia	Sub-Saharan Africa	4	0	1.2	1	0	0	<50	3	<50	3	3	10-49	2	6	H
Federated States of Micronesia	Oceania	0*	0	<0,1	0	75.3	3	76-90	1	50-75	2	1.5	0	0	4.5	H
Fiji	Oceania	0*	0	0.2	0	37.1	2	> 90	0	75-90	1	0.5	0	0	2.5	M
Finnland	Central Asia and Europe	0*	0	<0,1	0	19.4	0	> 90	0	>90	0	0	0	0	0	L
France	Central Asia and Europe	0*	0	<0,1	0	7.6	0	> 90	0	>90	0	0	0	0	0	L
Gabon	Sub-Saharan Africa	21	2	3.9	1	19.2	0	76-90	1	<50	3	2	10-49	2	7	H
Georgia	Central Asia and Europe	<1	0	0.3	0	17.1	0	> 90	0	>90	0	0	0	0	0	L
Germany	Central Asia and Europe	0*	0	<0,1	0	22.1	1	> 90	0	>90	0	0	0	0	1	L
Ghana	Sub-Saharan Africa	31	3	1.5	1	5.9	0	76-90	1	<50	3	2	10-49	2	8	VH
Greece	Central Asia and Europe	0*	0	<0,1	0	26.4	1	> 90	0	>90	0	0	0	0	1	L
Grenada	Latin America and Caribbean	0*	0	<0,1	0	23.6	1	>90**	0	76-90**	1	0.5	0	0	1.5	L
Guatemala	Latin America and Caribbean	<1	0	0.5	0	36.8	2	> 90	0	76-90	1	0.5	0	0	2.5	M
Guinea	Sub-Saharan Africa	39	3	1.6	1	7.1	0	50-75	2	<50	3	2.5	10-49	2	8.5	VH
Guinea-Bissau	Sub-Saharan Africa	11	1	3.7	1	3.7	0	50-75	2	<50	3	2.5	10-49	2	6.5	H
Guyana	Latin America and Caribbean	8	1	1.8	1	19.4	0	> 90	0	76-90	1	0.5	0	0	2.5	M
Haiti	Latin America and Caribbean	1	0	1.9	1	21.1	1	50-75	2	<50	3	2.5	0	0	4.5	H
Honduras	Latin America and Caribbean	<1	0	0.5	0	16.7	0	76-90	1	76-90	1	1	0	0	1	L
Hungary	Central Asia and Europe	0*	0	<0,1	0	16.1	0	> 90	0	>90	0	0	0	0	0	L
Iceland	Central Asia and Europe	0*	0	<0,1	0	25.3	1	> 90	0	>90	0	0	0	0	1	L
India	Asia, South, East and South East	1	0	0.3	0	2	0	> 90	0	<50	3	1.5	0	0	1.5	L
Indonesia	Asia, South, East and South East	2	0	0.4	0	3.9	0	76-90	1	50-75	2	1.5	0	0	1.5	L
Iran	North Africa/ Middle East	<1	0	0.2	0	29.5	1	> 90	0	>90	0	0	<10	1	2	M
Iraq	North Africa/ Middle East	<1	0	<0,1	0	19.1	0	76-90	1	76-90	1	1	<10	1	2	M
Ireland	Central Asia and Europe	0*	0	<0,1	0	10.4	0	> 90	0	>90	0	0	0	0	0	L
Israel	Central Asia and Europe	0*	0	<0,1	0	25.9	1	> 90	0	>90	0	0	0	0	1	L
Italy	Central Asia and Europe	0*	0	<0,1	0	13.7	0	> 90	0	>90**	0	0	0	0	0	L
Jamaica	Latin America and Caribbean	0*	0	1.6	1	48.3	2	> 90	0	76-90	1	0.5	0	0	3.5	M
Japan	Asia, South, East and South East	0*	0	<0,1	0	1.1	0	> 90	0	>90	0	0	0	0	0	L
Jordan	North Africa/ Middle East	0*	0	<0,1	0	37.9	2	> 90	0	>90	0	0	<10	1	3	M
Kazakhstan	Central Asia and Europe	0*	0	<0,1	0	11	0	> 90	0	>90	0	0	0	0	0	L
Kenya	Sub-Saharan Africa	14	1	5.3	1	2.2	0	50-75	2	<50	3	2.5	10-49	2	6.5	H
Kiribati	Oceania	0*	0	<0,1	0	46.1	2	> 90	0	>90	0	0	0	0	2	M
Kuwait	North Africa/ Middle East	0*	0	<0,1	0	55.2	3	> 90	0	>90	0	0	0	0	3	M
Kyrgyzstan	Central Asia and Europe	<1	0	0.3	0	14.2	0	76-90	1	>90	0	0.5	0	0	0.5	L
Laos	Asia, South, East and South East	1	0	0.3	0	12.6	0	50-75	2	50-75	2	2	<10	1	3	M
Latvia	Central Asia and Europe	0*	0	<0,1	0	15	0	> 90	0	>90**	0	0	0	0	0	L
Lebanon	North Africa/ Middle East	0*	0	<0,1	0	27.4	1	76-90	1	>90**	0	0.5	<10	1	2.5	M
Lesotho	Sub-Saharan Africa	<1	0	23.4	3	36.1	2	76-90	1	<50	3	2	0	0	7	H
Liberia	Sub-Saharan Africa	36	3	1.2	1	13.4	0	50-75	2	<50	3	2.5	10-49	2	8.5	VH
Libya	North Africa/ Middle East	0*	0	<0,1	0	24.9	1	76-90**	1	>90	0	0.5	<10	1	2.5	M
Lithuania	Central Asia and Europe	0*	0	<0,1	0	13.9	0	> 90	0	>90**	0	0	0	0	0	L
Luxembourg	Central Asia and Europe	0*	0	<0,1	0	17.8	0	> 90	0	>90	0	0	0	0	0	L
Macedonia	Central Asia and Europe	0*	0	<0,1	0	24.3	1	> 90	0	>90	0	0	0	0	1	L
Madagascar	Sub-Saharan Africa	5	1	0.3	0	2.9	0	<50	3	<50	3	3	>50	3	7	H
Malawi	Sub-Saharan Africa	21	2	10	2	2.4	0	76-90	1	50-75	2	1.5	10-49	2	7.5	VH
Malaysia	Asia, South, East and South East	<1	0	0.5	0	11	0	> 90	0	>90	0	0	0	0	0	L
Maledives	Asia, South, East and South East	0*	0	<0,1	0	25	1	> 90	0	>90	0	0	0	0	1	L
Mali	Sub-Saharan Africa	43	3	0.9	0	8.4	0	50-75	2	<50	3	2.5	10-49	2	7.5	VH
Malta	Central Asia and Europe	0*	0	<0,1	0	36.5	2	> 90	0	>90	0	0	0	0	2	M
Marshall Island	Oceania	0*	0	<0,1	0	18.5	0	50-75	2	<50	3	2.5	0	0	2.5	M
Mauritania	Sub-Saharan Africa	2	0	0.7	0	26.9	1	50-75	2	<50	3	2.5	10-49	2	5.5	H
Mauritius	Sub-Saharan Africa	0*	0	0.9	0	22.3	1	76-90**	1	>90	0	0.5	0	0	1.5	L
Mexico	Latin America and Caribbean	<1	0	0.2	0	41	2	> 90	0	76-90	1	0.5	0	0	2.5	M
Moldova	Central Asia and Europe	0*	0	0.7	0	14.8	0	> 90	0	76-90	1	0.5	0	0	0.5	L
Mongolia	Central Asia and Europe	0*	0	<0,1	0	36.6	2	76-90	1	50-75	2	1.5	0	0	3.5	M
Montenegro	Central Asia and Europe	0*	0	<0,1	0	20.7	1	> 90	0	>90	0	0	0	0	1	L
Morocco	North Africa/ Middle East	0*	0	0.1	0	23.1	1	76-90	1	50-75	2	1.5	<10	1	3.5	M
Mozambique	Sub-Saharan Africa	34	3	10.6	2	3.4	0	<50	3	<50	3	3	>50	3	11	VH
Myanmar	Asia, South, East and South East	<1	0	0.7	0	11.3	0	76-90	1	75-90	1	1	0	0	1	L
Namibia	Sub-Saharan Africa	<1	0	16	2	6.1	0	>90	0	<50	3	1.5	<10	1	4.5	H
Nepal	Asia, South, East and South East	<1	0	0.3	0	0.3	0	76-90	1	<50	3	2	0	0	2	M
Netherlands	Central Asia and Europe	0*	0	<0,1	0	16.1	0	> 90	0	>90	0	0	0	0	0	L
New Zealand	Australasia	0*	0	<0,1	0	39.9	2	> 90	0	>90	0	0	0	0	2	M
Nicaragua	Latin America and Caribbean	<1	0	0.3	0	41.1	2	76-90	1	50-75	2	1.5	0	0	3.5	M
Niger	Sub-Saharan Africa	26	3	0.5	0	3.4	0	50-75	2	<50	3	2.5	10-49	2	7.5	VH
Nigeria	Sub-Saharan Africa	33	3	3.2	1	8.1	0	50-75	2	<50	3	2.5	10-49	2	8.5	VH
North Korea	Asia, South, East and South East	<1	0	<0,1	0	12.9	0	> 90	0	75-90	1	0.5	0	0	0.5	L
Norway	Central Asia and Europe	0*	0	<0,1	0	10.7	0	> 90	0	>90	0	0	0	0	0	L
Oman	North Africa/ Middle East	0*	0	<0,1	0	17	0	> 90	0	>90	0	0	<10	1	1	L
Pakistan	Asia, South, East and South East	1	0	<0,1	0	5	0	> 90	0	<50	3	1.5	0	0	1.5	L
Palestine	North Africa/ Middle East	0*	0	<0,1	0			>90**	0	>90**	0	0	<10	1	1	L
Panama	Latin America and Caribbean	<1	0	0.6	0	22.2	1	> 90	0	50-75	2	1	0	0	2	M
Papua New Guinea	Oceania	17	2	0.5	0	6.1	0	<50	3	<50	3	3	0	0	5	H
Paraguay	Latin America and Caribbean	<1	0	0.3	0	19.6	0	>90	0	50-75**	2	1	0	0	1	L
Peru	Latin America and Caribbean	<1	0	0.4	0	37.7	2	76-90	1	50-75	2	1.5	0	0	3.5	M
Philipines	Asia, South, East and South East	<1	0	<0,1	0	5.5	0	> 90	0	50-75	2	1	10-49	2	3	M
Poland	Central Asia and Europe	0*	0	<0,1	0	18	0	> 90	0	>90**	0	0	0	0	0	L
Portugal	Central Asia and Europe	0*	0	<0,1	0	17.7	0	> 90	0	>90	0	0	0	0	0	L
Qatar	North Africa/ Middle East	0*	0	<0,1	0	31.6	1	> 90	0	>90	0	0	0	0	1	L
Romania	Central Asia and Europe	0*	0	<0,1	0	12	0	>90**	0	>90**	0	0	0	0	0	L
Russia	Central Asia and Europe	0*	0	<0,1	0	23.6	1	> 90	0	50-75	2	1	0	0	2	M
Rwanda	Sub-Saharan Africa	11	1	2.8	1	1.6	0	50-75	2	50-75	2	2	10-49	2	6	H
Saint Lucia	Latin America and Caribbean	0*	0	<0,1	0	41.7	2	> 90	0	76-90	1	0.5	0	0	2.5	M
Saint Vincent and the Grenadines	Latin America and Caribbean	0*	0	<0,1	0	21.6	1	> 90	0	76-90**	1	0.5	0	0	1.5	L
Samoa	Oceania	0*	0	<0,1	0	60.9	3	> 90	0	76-90**	1	0.5	0	0	3.5	M
Sao Tomé and Principe	Sub-Saharan Africa	9	1	1	1	5.7	0	>90	0	<50	3	1.5	10-49	2	5.5	H
Saudi Arabia	North Africa/ Middle East	<1	0	<0,1	0	36.4	2	> 90	0	>90	0	0	<10	1	3	M
Senegal	Sub-Saharan Africa	12	1	0.5	0	11.8	0	50-75	2	50-75	2	2	10-49	2	5	H
Serbia	Central Asia and Europe	0*	0	<0,1	0	20.6	1	> 90	0	>90	0	0	0	0	1	L
Seychelles	Sub-Saharan Africa	0*	0	<0,1	0	43.2	2	>90	0	>90	0	0	0	0	2	M
Sierra Leone	Sub-Saharan Africa	40	3	1.4	1	16	0	50-75	2	<50	3	2.5	>50	3	9.5	VH
Singapore	Asia, South, East and South East	0*	0	<0,1	0	2.9	0	> 90	0	>90	0	0	0	0	0	L
Slovakia	Central Asia and Europe	0*	0	<0,1	0	25.3	1	> 90	0	>90	0	0	0	0	1	L
Slovenia	Central Asia and Europe	0*	0	<0,1	0	27.6	1	> 90	0	>90	0	0	0	0	1	L
Solomon Islands	Oceania	7	1	<0,1	0	17.1	0	76-90	1	50-75	2	1.5	0	0	2.5	M
Somalia	Sub-Saharan Africa	7	1	0.5	0	3.4	0	<50	3	<50	3	3	10-49	2	6	H
South Africa	Sub-Saharan Africa	<1	0	18.9	2	36.8	2	>90	0	50-75	2	1	10-49	2	7	H
South Korea	Asia, South, East and South East	<1	0	<0,1	0	14.6	0	> 90	0	>90	0	0	0	0	0	L
South Sudan	Sub-Saharan Africa	15	2	2.7	1			50-75	2	<50	3	2.5	10-49	2	7.5	VH
Spain	Central Asia and Europe	0*	0	<0,1	0	17.3	0	> 90	0	>90	0	0	0	0	0	L
Sri Lanka	Asia, South, East and South East	<1	0	<0,1	0	0.2	0	> 90	0	>90	0	0	0	0	0	L
Sudan	Sub-Saharan Africa	3	0	<0,1	0	6.5	0	50-75	2	<50	3	2.5	10-49	2	4.5	H
Suriname	Latin America and Caribbean	<1	0	1	0	19.6	0	> 90	0	76-90	1	0.5	<10	1	1.5	L
Swaziland	Sub-Saharan Africa	<1	0	27.7	3	16.5	0	50-75	2	50-75	2	2	10-49	2	7	H
Sweden	Central Asia and Europe	0*	0	<0,1	0	12.4	0	> 90	0	>90	0	0	0	0	0	L
Switzerland	Central Asia and Europe	0*	0	<0,1	0	20.6	1	> 90	0	>90	0	0	0	0	1	L
Syria	North Africa/ Middle East	0*	0	<0,1	0	24.6	1	76-90	1	>90	0	0.5	<10	1	2.5	M
Taiwan	Asia, South, East and South East	0*	0	<0,1	0			> 90	0	50-75	2	1	0	0	1	L
Tajikistan	Central Asia and Europe	<1	0	0.3	0	12.6	0	50-75	2	>90	0	1	0	0	1	L
Tanzania	Sub-Saharan Africa	<1	3	5.3	1	3.6	0	50-75	2	<50	3	2.5	>50	3	9.5	VH
Thailand	Asia, South, East and South East	<1	0	1.1	1	11.1	0	> 90	0	>90	0	0	<10	1	2	M
The Gambia	Sub-Saharan Africa	23	2	1.8	1	3.6	0	76-90	1	50-75	2	1.5	10-49	2	6.5	H
Timor-Leste	Asia, South, East and South East	8	1	<0,1	0	17.7	0	50-75	2	<50	3	2.5	0	0	3.5	M
Togo	Sub-Saharan Africa	37	3	2.4	1	7.3	0	50-75	2	<50	3	2.5	10-49	2	8.5	VH
Tonga	Oceania	0*	0	<0,1	0	78.1	3	> 90	0	76-90**	1	0.5	0	0	3.5	M
Trinidad and Tobago	Latin America and Caribbean	0*	0	1.6	1	52.7	3	> 90	0	>90	0	0	0	0	4	M
Tunisia	North Africa/ Middle East	0*	0	<0,1	0	32.6	1	> 90	0	76-90	1	0.5	<10	1	2.5	M
Turkey	North Africa/ Middle East	<1	0	<0,1	0	32.5	1	> 90	0	>90	0	0	<10	1	2	M
Turkmenistan	Central Asia and Europe	0*	0	<0,1	0	15	0	50-75	2	>90	0	1	0	0	1	L
Uganda	Sub-Saharan Africa	21	2	7.3	1	1.9	0	50-75	2	<50	3	2.5	10-49	2	7.5	VH
Ukraine	Central Asia and Europe	0*	0	0.9	0	19.4	0	> 90	0	>90	0	0	0	0	0	L
United Arab Emirates	North Africa/ Middle East	0*	0	<0,1	0	42	2	>90	0	>90	0	0	0	0	2	M
United Kingdom	Central Asia and Europe	0*	0	<0,1	0	26.3	1	> 90	0	>90	0	0	0	0	1	L
United States	North America	0*	0	<0,1	0	48.3	2	> 90	0	>90	0	0	0	0	2	M
Uruguay	Latin America and Caribbean	0*	0	0.7	0	29.8	1	> 90	0	>90	0	0	0	0	1	L
Uzbekistan	Central Asia and Europe	<1	0	0.1	0	17.6	0	76-90	1	>90	0	0.5	0	0	0.5	L
Vanuatu	Oceania	3	0	<0,1	0	31.4	1	> 90	0	50-75	2	1	0	0	2	M
Venezuela	Latin America and Caribbean	<1	0	0.6	0	33	1	>90**	0	76-90**	1	0.5	<10	1	2.5	M
Vietnam	Asia, South, East and South East	<1	0	0.4	0	0.7	0	> 90	0	50-75	2	1	0	0	1	L
Yemen	North Africa/ Middle East	2	0	0.1	0	6.2	0	50-75	2	76-90	1	1.5	10-49	2	3.5	M
Zambia	Sub-Saharan Africa	21	2	12.4	2	1.5	0	50-75	2	<50	3	2.5	10-49	2	8.5	VH
Zimbabwe	Sub-Saharan Africa	7	1	16.7	2	16.7	0	76-90	1	<50	3	2	10-49	2	7	H
*no malaria endemic country2
** no data available, estimation using data from surrounding countries and human development index (HDI)
Source:
1WHO World Malaria Report 2015	http://www.who.int/malaria/pu
2 Malaria Atlas Project	http://www.map.ox.ac.uk/explore/countries/
2 UNAIDS, AIDSinfo 2014	http://www.unaids.org/en/regionscountries/countries
3 WHO 2010, prevalence of obesity females ages 15+	https://apps.who.int/infobase/
4WHO 2013, Proportion of population using improved drinking water sources/sanitation facilities (2011)	http://gamapserver.who.int/mapLibrary/
5 WHO 2012; Prevalence of Schistosomiasis	http://gamapserver.who.int/mapLibrary/Files/Maps/Schistosomiasis_2011_global.png

## Sheet: Categorization pre-SAC
Country	Region	Presumed and confirmed malaria cases per 100 in 20131 (0-<5% = 0; 5%-<15%= 1; 15%-<25%= 2; ≥ 25%=3)		Proportion of population using improved drinking water sources (%), 20113 (>90%= 0; 76-90%= 1; 75-50%= 2; < 50%= 3)		Proportion of population using improved sanitation facilities (%) 20113 (>90%= 0; 76-90%= 1; 75-50%= 2; < 50%= 3)		Overall hygene inflammation score	Schistosomiasis prevalence4 (0%= 0; <10%= 1; 10-49%= 2; > 50%= 3)		Total score (max 9)	Inflammation exposure: L=low (0-1.0); M= medium (>1-2.5); H= high (>2.5-6) VH= very high (>6)
		Prevalence (%)	Category	Proportion (%)	Category	Proportion (%)	Category		Prevalence (%)	Category
Afghanistan	Asia, South, East and South East	1	0	50-75	2	<50	3	2.5	0	0	2.5	M
Albania	Central Asia and Europe	0*	0	> 90	0	>90	0	0	0	0	0	L
Algeria	North Africa/ Middle East	<1	0	76-90	1	>90	0	0.5	<10	1	1.5	M
Andorra	Central Asia and Europe	0*	0	>90	0	>90	0	0	0	0	0	L
Angola	Sub-Saharan Africa	14	1	50-75	2	50-75	2	2	10-49	2	5	H
Antigua and Barbuda	Latin America and Caribbean	0*	0	> 90	0	>90	0	0	0	0	0	L
Argentinia	Latin America and Caribbean	<1	0	> 90	0	>90	0	0	0	0	0	L
Armenia	Central Asia and Europe	0*	0	> 90	0	76-90	1	0.5	0	0	0.5	L
Australia	Australasia	0*	0	> 90	0	>90	0	0	0	0	0	L
Austria	Central Asia and Europe	0*	0	> 90	0	>90	0	0	0	0	0	L
Azerbaijan	Central Asia and Europe	<1	0	50-75	2	76-90	1	1.5	0	0	1.5	M
Bahamas	Latin America and Caribbean	0*	0	> 90	0	>90**	0	0	0	0	0	L
Bahrain	North Africa/ Middle East	0*	0	> 90	0	>90	0	0	0	0	0	L
Bangladesh	Asia, South, East and South East	<1	0	76-90	1	50-75	2	1.5	0	0	1.5	M
Barbados	Latin America and Caribbean	0*	0	> 90	0	>90**	0	0	0	0	0	L
Belarus	Central Asia and Europe	0*	0	> 90	0	>90	0	0	0	0	0	L
Belgium	Central Asia and Europe	0*	0	> 90	0	>90	0	0	0	0	0	L
Belize	Latin America and Caribbean	<1	0	> 90	0	76-90	1	0.5	0	0	0.5	L
Benin	Sub-Saharan Africa	29	3	76-90	1	<50	3	2	>50	3	8	VH
Bhutan	Asia, South, East and South East	<1	0	> 90	0	<50	3	1.5	0	0	1.5	M
Bolivia	Latin America and Caribbean	<1	0	76-90	1	<50	3	2	0	0	2	M
Bosnia and Herzegovina	Central Asia and Europe	0*	0	> 90	0	>90	0	0	0	0	0	L
Botswana	Sub-Saharan Africa	<1	0	>90	0	50-75	2	1	<10	1	2	M
Brazil	Latin America and Caribbean	<1	0	> 90	0	76-90	1	0.5	<10	1	1.5	M
Brunei	Asia, South, East and South East	0*	0	>90**	0	>90**	0	0	0	0	0	L
Bulgaria	Central Asia and Europe	0*	0	> 90	0	>90	0	0	0	0	0	L
Burkina Faso	Sub-Saharan Africa	40	3	76-90	1	<50	3	2	10-49	2	7	VH
Burundi	Sub-Saharan Africa	13	1	50-75	2	50-75	2	2	10-49	2	5	H
Cambodia	Asia, South, East and South East	1	0	50-75	2	<50	3	2.5	<10	1	3.5	H
Cameroon	Sub-Saharan Africa	23	2	50-75	2	<50	3	2.5	10-49	2	6.5	VH
Canada	North America	0*	0	> 90	0	>90	0	0	0	0	0	L
Cape Verde	Sub-Saharan Africa	<1	0	76-90	1	50-75	2	1.5	0	0	1.5	M
Central African Republic	Sub-Saharan Africa	31	3	50-75	2	<50	3	2.5	10-49	2	7.5	VH
Chad	Sub-Saharan Africa	14	1	50-75	2	<50	3	2.5	10-49	2	5.5	H
Chile	Latin America and Caribbean	0*	0	> 90	0	>90	0	0	0	0	0	L
China	Asia, South, East and South East	<1	0	> 90	0	50-75	2	1	0	0	1	L
Colombia	Latin America and Caribbean	<1	0	> 90	0	76-90	1	0.5	0	0	0.5	L
Comoros	Sub-Saharan Africa	16	2	50-75**	2	<50**	3	2.5	0	0	4.5	H
Congo	Sub-Saharan Africa	18	2	50-75	2	<50	3	2.5	10-49	2	6.5	VH
Costa Rica	Latin America and Caribbean	<1	0	> 90	0	>90	0	0	0	0	0	L
Cote d'Ivoire	Sub-Saharan Africa	37	3	76-90	1	<50	3	2	10-49	2	7	VH
Croatia	Central Asia and Europe	0*	0	> 90	0	>90	0	0	0	0	0	L
Cuba	Latin America and Caribbean	0*	0	> 90	0	>90	0	0	0	0	0	L
Cyprus	Central Asia and Europe	0*	0	> 90	0	>90	0	0	0	0	0	L
Czech Republic	Central Asia and Europe	0*	0	> 90	0	>90	0	0	0	0	0	L
Denmark	Central Asia and Europe	0*	0	> 90	0	>90	0	0	0	0	0	L
Djibouti	Sub-Saharan Africa	1	0	>90	0	50-75	2	1	10-49	2	3	H
Dominica	Latin America and Caribbean	0*	0	> 90	0	76-90**	1	0.5	<10	1	1.5	M
Dominican Republic	Latin America and Caribbean	<1	0	76-90	1	76-90	1	1	05	0	1	L
DRC	Sub-Saharan Africa	28	3	<50	3	<50	3	3	10-49	2	8	VH
Ecuador	Latin America and Caribbean	<1	0	> 90	0	>90	0	0	0	0	0	L
Egypt	North Africa/ Middle East	0*	0	> 90	0	>90	0	0	<10	1	1	L
El Salvador	Latin America and Caribbean	<1	0	76-90	1	50-75	2	1.5	0	0	1.5	M
Equatorial Guinea	Sub-Saharan Africa	20	2	76-90**	1	<50**	3	2	10-49	2	6	H
Eritrea	Sub-Saharan Africa	1	0	50-75**	2	<50**	3	2.5	<10	1	3.5	H
Estonia	Central Asia and Europe	0*	0	> 90	0	>90	0	0	0	0	0	L
Ethiopia	Sub-Saharan Africa	4	0	<50	3	<50	3	3	10-49	2	5	H
Federated States of Micronesia	Oceania	0*	0	76-90	1	50-75	2	1.5	0	0	1.5	M
Fiji	Oceania	0*	0	> 90	0	75-90	1	0.5	0	0	0.5	L
Finnland	Central Asia and Europe	0*	0	> 90	0	>90	0	0	0	0	0	L
France	Central Asia and Europe	0*	0	> 90	0	>90	0	0	0	0	0	L
Gabon	Sub-Saharan Africa	21	2	76-90	1	<50	3	2	10-49	2	6	H
Georgia	Central Asia and Europe	<1	0	> 90	0	>90	0	0	0	0	0	L
Germany	Central Asia and Europe	0*	0	> 90	0	>90	0	0	0	0	0	L
Ghana	Sub-Saharan Africa	31	3	76-90	1	<50	3	2	10-49	2	7	VH
Greece	Central Asia and Europe	0*	0	> 90	0	>90	0	0	0	0	0	L
Grenada	Latin America and Caribbean	0*	0	>90**	0	76-90**	1	0.5	0	0	0.5	L
Guatemala	Latin America and Caribbean	<1	0	> 90	0	76-90	1	0.5	0	0	0.5	L
Guinea	Sub-Saharan Africa	39	3	50-75	2	<50	3	2.5	10-49	2	7.5	VH
Guinea-Bissau	Sub-Saharan Africa	11	1	50-75	2	<50	3	2.5	10-49	2	5.5	H
Guyana	Latin America and Caribbean	8	1	> 90	0	76-90	1	0.5	0	0	1.5	M
Haiti	Latin America and Caribbean	1	0	50-75	2	<50	3	2.5	0	0	2.5	M
Honduras	Latin America and Caribbean	<1	0	76-90	1	76-90	1	1	0	0	1	L
Hungary	Central Asia and Europe	0*	0	> 90	0	>90	0	0	0	0	0	L
Iceland	Central Asia and Europe	0*	0	> 90	0	>90	0	0	0	0	0	L
India	Asia, South, East and South East	1	0	> 90	0	<50	3	1.5	0	0	1.5	M
Indonesia	Asia, South, East and South East	2	0	76-90	1	50-75	2	1.5	0	0	1.5	M
Iran	North Africa/ Middle East	<1	0	> 90	0	>90	0	0	<10	1	1	L
Iraq	North Africa/ Middle East	<1	0	76-90	1	76-90	1	1	<10	1	2	M
Ireland	Central Asia and Europe	0*	0	> 90	0	>90	0	0	0	0	0	L
Israel	Central Asia and Europe	0*	0	> 90	0	>90	0	0	0	0	0	L
Italy	Central Asia and Europe	0*	0	> 90	0	>90**	0	0	0	0	0	L
Jamaica	Latin America and Caribbean	0*	0	> 90	0	76-90	1	0.5	0	0	0.5	L
Japan	Asia, South, East and South East	0*	0	> 90	0	>90	0	0	0	0	0	L
Jordan	North Africa/ Middle East	0*	0	> 90	0	>90	0	0	<10	1	1	L
Kazakhstan	Central Asia and Europe	0*	0	> 90	0	>90	0	0	0	0	0	L
Kenya	Sub-Saharan Africa	14	1	50-75	2	<50	3	2.5	10-49	2	5.5	H
Kiribati	Oceania	0*	0	> 90	0	>90	0	0	0	0	0	L
Kuwait	North Africa/ Middle East	0*	0	> 90	0	>90	0	0	0	0	0	L
Kyrgyzstan	Central Asia and Europe	<1	0	76-90	1	>90	0	0.5	0	0	0.5	L
Laos	Asia, South, East and South East	1	0	50-75	2	50-75	2	2	<10	1	3	H
Latvia	Central Asia and Europe	0*	0	> 90	0	>90**	0	0	0	0	0	L
Lebanon	North Africa/ Middle East	0*	0	76-90	1	>90**	0	0.5	<10	1	1.5	M
Lesotho	Sub-Saharan Africa	<1	0	76-90	1	<50	3	2	0	0	2	M
Liberia	Sub-Saharan Africa	36	3	50-75	2	<50	3	2.5	10-49	2	7.5	VH
Libya	North Africa/ Middle East	0*	0	76-90**	1	>90	0	0.5	<10	1	1.5	M
Lithuania	Central Asia and Europe	0*	0	> 90	0	>90**	0	0	0	0	0	L
Luxembourg	Central Asia and Europe	0*	0	> 90	0	>90	0	0	0	0	0	L
Macedonia	Central Asia and Europe	0*	0	> 90	0	>90	0	0	0	0	0	L
Madagascar	Sub-Saharan Africa	5	1	<50	3	<50	3	3	>50	3	7	VH
Malawi	Sub-Saharan Africa	21	2	76-90	1	50-75	2	1.5	10-49	2	5.5	H
Malaysia	Asia, South, East and South East	<1	0	> 90	0	>90	0	0	0	0	0	L
Maledives	Asia, South, East and South East	0*	0	> 90	0	>90	0	0	0	0	0	L
Mali	Sub-Saharan Africa	43	3	50-75	2	<50	3	2.5	10-49	2	7.5	VH
Malta	Central Asia and Europe	0*	0	> 90	0	>90	0	0	0	0	0	L
Marshall Island	Oceania	0*	0	50-75	2	<50	3	2.5	0	0	2.5	M
Mauritania	Sub-Saharan Africa	2	0	50-75	2	<50	3	2.5	10-49	2	4.5	H
Mauritius	Sub-Saharan Africa	0*	0	76-90**	1	>90	0	0.5	0	0	0.5	L
Mexico	Latin America and Caribbean	<1	0	> 90	0	76-90	1	0.5	0	0	0.5	L
Moldova	Central Asia and Europe	0*	0	> 90	0	76-90	1	0.5	0	0	0.5	L
Mongolia	Central Asia and Europe	0*	0	76-90	1	50-75	2	1.5	0	0	1.5	M
Montenegro	Central Asia and Europe	0*	0	> 90	0	>90	0	0	0	0	0	L
Morocco	North Africa/ Middle East	0*	0	76-90	1	50-75	2	1.5	<10	1	2.5	M
Mozambique	Sub-Saharan Africa	34	3	<50	3	<50	3	3	>50	3	9	VH
Myanmar	Asia, South, East and South East	<1	0	76-90	1	75-90	1	1	0	0	1	L
Namibia	Sub-Saharan Africa	<1	0	>90	0	<50	3	1.5	<10	1	2.5	M
Nepal	Asia, South, East and South East	<1	0	76-90	1	<50	3	2	0	0	2	M
Netherlands	Central Asia and Europe	0*	0	> 90	0	>90	0	0	0	0	0	L
New Zealand	Australasia	0*	0	> 90	0	>90	0	0	0	0	0	L
Nicaragua	Latin America and Caribbean	<1	0	76-90	1	50-75	2	1.5	0	0	1.5	M
Niger	Sub-Saharan Africa	26	3	50-75	2	<50	3	2.5	10-49	2	7.5	VH
Nigeria	Sub-Saharan Africa	33	3	50-75	2	<50	3	2.5	10-49	2	7.5	VH
North Korea	Asia, South, East and South East	<1	0	> 90	0	75-90	1	0.5	0	0	0.5	L
Norway	Central Asia and Europe	0*	0	> 90	0	>90	0	0	0	0	0	L
Oman	North Africa/ Middle East	0*	0	> 90	0	>90	0	0	<10	1	1	L
Pakistan	Asia, South, East and South East	1	0	> 90	0	<50	3	1.5	0	0	1.5	M
Palestine	North Africa/ Middle East	0*	0	>90**	0	>90**	0	0	<10	1	1	L
Panama	Latin America and Caribbean	<1	0	> 90	0	50-75	2	1	0	0	1	L
Papua New Guinea	Oceania	17	2	<50	3	<50	3	3	0	0	5	H
Paraguay	Latin America and Caribbean	<1	0	>90	0	50-75**	2	1	0	0	1	L
Peru	Latin America and Caribbean	<1	0	76-90	1	50-75	2	1.5	0	0	1.5	M
Philipines	Asia, South, East and South East	<1	0	> 90	0	50-75	2	1	10-49	2	3	H
Poland	Central Asia and Europe	0*	0	> 90	0	>90**	0	0	0	0	0	L
Portugal	Central Asia and Europe	0*	0	> 90	0	>90	0	0	0	0	0	L
Qatar	North Africa/ Middle East	0*	0	> 90	0	>90	0	0	0	0	0	L
Romania	Central Asia and Europe	0*	0	>90**	0	>90**	0	0	0	0	0	L
Russia	Central Asia and Europe	0*	0	> 90	0	50-75	2	1	0	0	1	L
Rwanda	Sub-Saharan Africa	11	1	50-75	2	50-75	2	2	10-49	2	5	H
Saint Lucia	Latin America and Caribbean	0*	0	> 90	0	76-90	1	0.5	0	0	0.5	L
Saint Vincent and the Grenadines	Latin America and Caribbean	0*	0	> 90	0	76-90**	1	0.5	0	0	0.5	L
Samoa	Oceania	0*	0	> 90	0	76-90**	1	0.5	0	0	0.5	L
Sao Tomé and Principe	Sub-Saharan Africa	9	1	>90	0	<50	3	1.5	10-49	2	4.5	H
Saudi Arabia	North Africa/ Middle East	<1	0	> 90	0	>90	0	0	<10	1	1	L
Senegal	Sub-Saharan Africa	12	1	50-75	2	50-75	2	2	10-49	2	5	H
Serbia	Central Asia and Europe	0*	0	> 90	0	>90	0	0	0	0	0	L
Seychelles	Sub-Saharan Africa	0*	0	>90	0	>90	0	0	0	0	0	L
Sierra Leone	Sub-Saharan Africa	40	3	50-75	2	<50	3	2.5	>50	3	8.5	VH
Singapore	Asia, South, East and South East	0*	0	> 90	0	>90	0	0	0	0	0	L
Slovakia	Central Asia and Europe	0*	0	> 90	0	>90	0	0	0	0	0	L
Slovenia	Central Asia and Europe	0*	0	> 90	0	>90	0	0	0	0	0	L
Solomon Islands	Oceania	7	1	76-90	1	50-75	2	1.5	0	0	2.5	M
Somalia	Sub-Saharan Africa	7	1	<50	3	<50	3	3	10-49	2	6	H
South Africa	Sub-Saharan Africa	<1	0	>90	0	50-75	2	1	10-49	2	3	H
South Korea	Asia, South, East and South East	<1	0	> 90	0	>90	0	0	0	0	0	L
South Sudan	Sub-Saharan Africa	15	2	50-75	2	<50	3	2.5	10-49	2	6.5	VH
Spain	Central Asia and Europe	0*	0	> 90	0	>90	0	0	0	0	0	L
Sri Lanka	Asia, South, East and South East	<1	0	> 90	0	>90	0	0	0	0	0	L
Sudan	Sub-Saharan Africa	3	0	50-75	2	<50	3	2.5	10-49	2	4.5	H
Suriname	Latin America and Caribbean	<1	0	> 90	0	76-90	1	0.5	<10	1	1.5	M
Swaziland	Sub-Saharan Africa	<1	0	50-75	2	50-75	2	2	10-49	2	4	H
Sweden	Central Asia and Europe	0*	0	> 90	0	>90	0	0	0	0	0	L
Switzerland	Central Asia and Europe	0*	0	> 90	0	>90	0	0	0	0	0	L
Syria	North Africa/ Middle East	0*	0	76-90	1	>90	0	0.5	<10	1	1.5	M
Taiwan	Asia, South, East and South East	0*	0	> 90	0	50-75	2	1	0	0	1	L
Tajikistan	Central Asia and Europe	<1	0	50-75	2	>90	0	1	0	0	1	L
Tanzania	Sub-Saharan Africa	<1	3	50-75	2	<50	3	2.5	>50	3	8.5	VH
Thailand	Asia, South, East and South East	<1	0	> 90	0	>90	0	0	<10	1	1	L
The Gambia	Sub-Saharan Africa	23	2	76-90	1	50-75	2	1.5	10-49	2	5.5	H
Timor-Leste	Asia, South, East and South East	8	1	50-75	2	<50	3	2.5	0	0	3.5	H
Togo	Sub-Saharan Africa	37	3	50-75	2	<50	3	2.5	10-49	2	7.5	VH
Tonga	Oceania	0*	0	> 90	0	76-90**	1	0.5	0	0	0.5	L
Trinidad and Tobago	Latin America and Caribbean	0*	0	> 90	0	>90	0	0	0	0	0	L
Tunisia	North Africa/ Middle East	0*	0	> 90	0	76-90	1	0.5	<10	1	1.5	M
Turkey	North Africa/ Middle East	<1	0	> 90	0	>90	0	0	<10	1	1	L
Turkmenistan	Central Asia and Europe	0*	0	50-75	2	>90	0	1	0	0	1	L
Uganda	Sub-Saharan Africa	21	2	50-75	2	<50	3	2.5	10-49	2	6.5	VH
Ukraine	Central Asia and Europe	0*	0	> 90	0	>90	0	0	0	0	0	L
United Arab Emirates	North Africa/ Middle East	0*	0	>90	0	>90	0	0	0	0	0	L
United Kingdom	Central Asia and Europe	0*	0	> 90	0	>90	0	0	0	0	0	L
United States	North America	0*	0	> 90	0	>90	0	0	0	0	0	L
Uruguay	Latin America and Caribbean	0*	0	> 90	0	>90	0	0	0	0	0	L
Uzbekistan	Central Asia and Europe	<1	0	76-90	1	>90	0	0.5	0	0	0.5	L
Vanuatu	Oceania	3	0	> 90	0	50-75	2	1	0	0	1	L
Venezuela	Latin America and Caribbean	<1	0	>90**	0	76-90**	1	0.5	<10	1	1.5	M
Vietnam	Asia, South, East and South East	<1	0	> 90	0	50-75	2	1	0	0	1	L
Yemen	North Africa/ Middle East	2	0	50-75	2	76-90	1	1.5	10-49	2	3.5	H
Zambia	Sub-Saharan Africa	21	2	50-75	2	<50	3	2.5	10-49	2	6.5	VH
Zimbabwe	Sub-Saharan Africa	7	1	76-90	1	<50	3	2	10-49	2	5	H
*not malaria endemic country2
Source:
1WHO World Malaria Report 2015	http://www.who.int/malaria/publications/world-malaria-report-2015/en/
2 Malaria Atlas Project	http://www.map.ox.ac.uk/explore/countries/
3WHO 2013, Proportion of population using improved drinking water sources/sanitation facilities (2011)	http://gamapserver.who.int/mapLibrary/
4 WHO 2011; Prevalence of Schistosomiasis	http://gamapserver.who.int/mapLibrary/Files/Maps/Schistosomiasis_2011_global.png
